# Supplementary material for: Serum metabolites characterize hepatic phenotypes and reveal shared pathways: results from population-based imaging
Source: Mol Med. 2025 Jul 21;31:260. doi: 10.1186/s10020-025-01309-z (PMC12282023; doi:10.1186/s10020-025-01309-z)
Supplement: Supplementary file 1 — Additional file 1. [file 10020_2025_1309_MOESM1_ESM.xlsx]

## Sheet: ALT all
metabolite

## Sheet: AST all
metabolite

## Sheet: GGT all
metabolite

## Sheet: Fat all
metabolite

## Sheet: Iron all
metabolite

## Sheet: Iron overload all
metabolite

## Sheet: hepatic steatosis all
metabolite

## Sheet: ALT female
metabolite

## Sheet: AST female
metabolite

## Sheet: GGT female
metabolite

[truncated: 11 more sheets: Fat female, Iron female, Iron overload female, hepatic steatosis female, ALT male, AST male, GGT male, Fat male, Iron male, Iron overload male, hepatic steatosis male]
